# Supplementary material for: Elongation Factor Tu Prevents Misediting of Gly-tRNA(Gly) Caused by the Design Behind the Chiral Proofreading Site of D-Aminoacyl-tRNA Deacylase
Source: PLoS Biol. 2016 May 25;14(5):e1002465. doi: 10.1371/journal.pbio.1002465 (PMC4880308; doi:10.1371/journal.pbio.1002465)
Supplement: S1 Data — (XLSX) [file pbio.1002465.s001.xlsx]

## Sheet: Fig1
Fig 1b
L-Ala-tRNA(Ala) deacylation									Gly-tRNA(Gly) deacylation
time (min)	buffer_1	buffer_2	buffer_3	avg	sd				time (min)	buffer_1	buffer_2	buffer_3	avg	sd
0	100	100	100	100	0				0	100	100	100	100	0
1	94.8089	102.594	98.988	98.7969	3.89588				1	99.07	96.3547	109.104	101.51	6.71554
2	92.7181	102.821	95.1424	96.8939	5.27436				2	97.06	94.0279	104.822	98.6367	5.56719
3	92.6316	103.489	96.7182	97.6128	5.48349				3	95.2	95.4886	102.518	97.7355	4.14412
4	90.6849	102.958	95.5327	96.3918	6.18131				4	94.44	93.7694	101.565	96.5914	4.32008
5	88.695	101.623	92.8582	94.392	6.59904				5	93.74	96.3418	98.3926	96.1581	2.33173
time (min)	PfDTD 500 pM_1	PfDTD 500 pM_2	PfDTD 500 pM_3	avg	sd				time (min)	PfDTD 500 pM_1	PfDTD 500 pM_2	PfDTD 500 pM_3	avg	sd
0	100	100	100	100	0				0	100	100	100	100	0
1	97.1166	94.1552	95.8853	95.719	1.48766				1	36.9698	14.3922	3.48286	18.2816	17.0789
2	91.5205	85.9997	89.9649	89.1617	2.8467				2	7.35872	16.3572	2.79171	8.83589	6.90235
3	84.5275	82.6584	88.4439	85.2099	2.95249				3	3.32023	13.2403	1.40941	5.98997	6.35122
4	84.3736	81.5793	84.9203	83.6244	1.79204				4	1.53137	6.1526	1.31454	2.9995	2.73281
5	79.8799	82.0813	84.5289	82.1634	2.32559				5	0.82667	3.06275	0.786014	1.55848	1.30289
time (min)	EcDTD 50 nM_1	EcDTD 50 nM_2	EcDTD 50 nM_3	avg	sd				time (min)	EcDTD 50 nM_1	EcDTD 50 nM_2	EcDTD 50 nM_3	avg	sd
0	100	100	100	100	0				0	100	100	100	100	0
1	100.722	102.29	103.273	102.095	1.28695				1	26.2622	12.5883	27.5663	22.1389	8.29674
2	100.101	100.698	97.3768	99.3919	1.77037				2	18.3106	14.2177	22.5125	18.3469	4.14749
3	97.9509	98.9838	92.7162	96.5503	3.36034				3	13.193	11.8241	22.7619	15.9263	5.9592
4	96.1905	97.376	93.0144	95.527	2.25522				4	15.7656	20.8075	23.3132	19.9621	3.84418
5	94.5022	95.4649	92.1952	94.0541	1.68027				5	18.3657	23.9798	25.2954	22.5469	3.68035

## Sheet: Fig2
Fig 2c
Gly-tRNA(Gly) deacylation
time (min)	buffer_1	buffer_2	buffer_3	avg	sd
0	100	100	100	100	0
1	99.07	96.3547	109.104	101.51	6.71554
2	97.06	94.0279	104.822	98.6367	5.56719
3	95.2	95.4886	102.518	97.7355	4.14412
4	94.44	93.7694	101.565	96.5914	4.32008
5	93.74	96.3418	98.3926	96.1581	2.33173
time (min)	FlyDTD_1	FlyDTD_2	FlyDTD_3	avg	sd
0	100	100	100	100	0
1	6.63173	8.81465	6.83277	7.42638	1.20647
2	5.83665	7.64439	7.00264	6.82789	0.916456
3	6.66787	7.05927	7.39902	7.04205	0.365877
4	7.53524	6.49302	5.54926	6.52584	0.993393
5	6.68594	4.69989	7.30464	6.23016	1.36088
time (min)	ZfDTD_1	ZfDTD_2	ZfDTD_3	avg	sd
0	100	100	100	100	0
1	6.39682	6.58739	9.72065	7.56829	1.86643
2	7.17383	6.79502	9.66402	7.87763	1.55862
3	5.2584	5.43601	4.36014	5.01818	0.576764
4	6.54138	5.49264	4.47339	5.50247	1.03403
5	6.21612	6.45527	5.60589	6.09242	0.43799
time (min)	LmDTD_1	LmDTD_2	LmDTD_3	avg	sd
0	100	100	100	100	0
1	7.66173	7.36127	4.36014	6.46104	1.82563
2	5.7463	4.39789	7.88977	6.01132	1.76096
3	5.52945	5.05851	10.0415	6.8765	2.75109
4	5.04156	4.98301	6.77614	5.60024	1.01878
5	6.97506	7.38014	9.28652	7.88058	1.23432

## Sheet: Fig5
Fig 5a
Gly-tRNA(Gly) deacylation
time (min)	EF-Tu_1	EF-Tu_2	EF-Tu_3	avg	sd			EF-Tu = unactivated EF-Tu (EF-Tu.GDP)
0	100	100	100	100	0
3	89.6897	89.3454	83.5203	87.5185	3.46676
6	82.4536	83.8333	77.0217	81.1029	3.60108
10	71.8387	73.0309	68.2937	71.0545	2.46403
15	63.3266	59.7754	56.8993	60.0004	3.21953
time (min)	EF-Tu*_1	EF-Tu*_2	EF-Tu*_3	avg	sd			EF-Tu* = activated EF-Tu (EF-Tu.GTP)
0	100	100	100	100	0
3	97.7088	100.609	97.0001	98.4393	1.91207
6	99.9855	100.046	95.4928	98.508	2.61138
10	94.4461	97.1381	90.0695	93.8845	3.56761
15	94.04	91.4294	86.5672	90.6789	3.79255
time (min)	EF-Tu+DTD 5 nM_1	EF-Tu+DTD 5 nM_2	EF-Tu+DTD 5 nM_3	avg	sd
0	100	100	100	100	0
3	57.5019	59.4943	59.0498	58.682	1.04586
6	35.0805	45.3333	30.4981	36.9706	7.5961
10	19.0651	34.0843	21.4406	24.8633	8.07342
15	9.44061	21.4559	9.94636	13.6143	6.79576
time (min)	EF-Tu*+DTD 5 nM_1	EF-Tu*+DTD 5 nM_2	EF-Tu*+DTD 5 nM_3	avg	sd
0	100	100	100	100	0
3	80.2929	84.8227	89.0646	84.7267	4.38661
6	75.6671	77.1959	86.1091	79.6573	5.6394
10	69.127	64.6978	77.0947	70.3065	6.28205
15	59.7593	54.0113	70.7256	61.4987	8.49184
time (min)	EF-Tu+DTD 20 nM_1	EF-Tu+DTD 20 nM_2	EF-Tu+DTD 20 nM_3	avg	sd
0	100	100	100	100	0
3	47.2895	33.9869	41.2149	40.8304	6.65962
6	27.3933	27.6817	25.2018	26.7589	1.35617
10	15.7439	11.6686	19.3579	15.5902	3.84698
15	9.15033	9.24644	6.28604	8.2276	1.68213
time (min)	EF-Tu*+DTD 20 nM_1	EF-Tu*+DTD 20 nM_2	EF-Tu*+DTD 20 nM_3	avg	sd
0	100	100	100	100	0
3	34.4649	30.5453	50.867	38.6257	10.7809
6	21.6471	17.408	37.4909	25.5153	10.5855
10	9.89496	9.63499	24.1148	14.5483	8.2859
15	7.18526	4.98005	12.5892	8.25152	3.91505
Fig 5b
D-Tyr-tRNA(Tyr) deacylation
time (min)	EF-Tu_1	EF-Tu_2	EF-Tu_3	avg	sd			EF-Tu = unactivated EF-Tu (EF-Tu.GDP)
0	100	100	100	100	0
3	101.652	96.3934	94.0843	97.3765	3.87832
6	89.2402	86.5754	85.6858	87.1671	1.84961
10	82.1142	79.8297	74.5287	78.8242	3.89141
15	64.8891	59.6761	65.4559	63.3404	3.18601
time (min)	EF-Tu*_1	EF-Tu*_2	EF-Tu*_3	avg	sd			EF-Tu* = activated EF-Tu (EF-Tu.GTP)
0	100	100	100	100	0
3	88.2961	94.5654	90.8353	91.2323	3.15342
6	79.8877	85.8883	82.7001	82.8254	3.00225
10	72.0112	78.292	72.7378	74.347	3.4357
15	59.8197	68.8994	61.0499	63.2563	4.92558
time (min)	EF-Tu+DTD 5 nM_1	EF-Tu+DTD 5 nM_2	EF-Tu+DTD 5 nM_3	avg	sd
0	100	100	100	100	0
3	7.82217	8.32864	10.6078	8.91953	1.48383
6	8.01913	8.69443	6.21835	7.64397	1.27996
10	3.93922	7.87845	9.79178	7.20315	2.98415
15	4.30501	6.19021	9.93247	6.80923	2.86434
time (min)	EF-Tu*+DTD 5 nM_1	EF-Tu*+DTD 5 nM_2	EF-Tu*+DTD 5 nM_3	avg	sd
0	100	100	100	100	0
3	13.3934	6.38717	10.4671	10.0825	3.51889
6	6.47158	7.17501	5.8807	6.5091	0.647973
10	6.21835	3.9955	7.48452	5.89946	1.76624
15	6.94992	10.242	7.40011	8.19734	1.78496

## Sheet: Fig6
Fig 6b
Growth of E. coli K12Δdtd::Kan in LB broth measured by OD600
0 hr reading									avg readings
	reading 1	reading 2	reading 3	avg	sd					0 hr	3 hr	5 hr	7 hr
pTrc99 empty vector_uninduced	0	0	0	0	0				pTrc99 empty vector_uninduced	0	0.866667	1.66667	3
pTrc99 empty vector_induced	0	0	0	0	0				pTrc99 empty vector_induced	0	0.92	1.66333	2.92667
PfDTD wild type_uninduced	0	0	0	0	0				PfDTD wild type_uninduced	0	0.873333	1.61	2.70667
PfDTD wild type_induced	0	0	0	0	0				PfDTD wild type_induced	0	0.29	0.44	0.566667
PfDTD A112F_uninduced	0	0	0	0	0				PfDTD A112F_uninduced	0	0.856667	1.64333	2.90667
PfDTD A112F_induced	0	0	0	0	0				PfDTD A112F_induced	0	0.62	1.26667	1.99333
3 hr reading									sd
	reading 1	reading 2	reading 3	avg	sd					0 hr	3 hr	5 hr	7 hr
pTrc99 empty vector_uninduced	1.05	0.8	0.75	0.866667	0.160728				pTrc99 empty vector_uninduced	0	0.160728	0.0351188	0.069282
pTrc99 empty vector_induced	1.07	0.85	0.84	0.92	0.13				pTrc99 empty vector_induced	0	0.13	0.0550757	0.0416333
PfDTD wild type_uninduced	1.04	0.8	0.78	0.873333	0.144684				PfDTD wild type_uninduced	0	0.144684	0.0655744	0.179258
PfDTD wild type_induced	0.33	0.24	0.3	0.29	0.0458258				PfDTD wild type_induced	0	0.0458258	0.05	0.0896289
PfDTD A112F_uninduced	1.05	0.8	0.72	0.856667	0.172143				PfDTD A112F_uninduced	0	0.172143	0.0378594	0.080829
PfDTD A112F_induced	0.68	0.6	0.58	0.62	0.052915				PfDTD A112F_induced	0	0.052915	0.0351188	0.061101
5 hr reading
	reading 1	reading 2	reading 3	avg	sd
pTrc99 empty vector_uninduced	1.67	1.7	1.63	1.66667	0.0351188
pTrc99 empty vector_induced	1.66	1.72	1.61	1.66333	0.0550757
PfDTD wild type_uninduced	1.54	1.67	1.62	1.61	0.0655744
PfDTD wild type_induced	0.44	0.39	0.49	0.44	0.05
PfDTD A112F_uninduced	1.6	1.67	1.66	1.64333	0.0378594
PfDTD A112F_induced	1.3	1.27	1.23	1.26667	0.0351188
7 hr reading
	reading 1	reading 2	reading 3	avg	sd
pTrc99 empty vector_uninduced	2.96	2.96	3.08	3	0.069282
pTrc99 empty vector_induced	2.88	2.96	2.94	2.92667	0.0416333
PfDTD wild type_uninduced	2.5	2.8	2.82	2.70667	0.179258
PfDTD wild type_induced	0.52	0.51	0.67	0.566667	0.0896289
PfDTD A112F_uninduced	2.98	2.82	2.92	2.90667	0.080829
PfDTD A112F_induced	1.98	2.06	1.94	1.99333	0.061101

## Sheet: Fig7
Fig 7a
Gly-tRNA(Gly)(2′dA76) deacylation										Gly-tRNA(Gly)(2′FdA76) deacylation
time (min)	buffer_1	buffer_2	buffer_3	avg	sd					time (min)	buffer_1	buffer_2	buffer_3	avg	sd
0	100	100	100	100	0					0	100	100	100	100	0
1	101.09	96.75	101.73	99.8567	2.70942					1	100.53	87.0995	96	94.5431	6.83261
2	99.92	98.43	100.47	99.6067	1.05548					2	97.4299	95.3136	103	98.5811	3.97044
3	102.72	103.14	101.23	102.363	1.00371					3	98.5089	92.1097	111	100.54	9.60745
4	100.24	103.02	103.76	102.34	1.85591					4	102.492	80.0784	107	96.5234	14.419
5	100.63	104.12	104.65	103.133	2.18409					5	98.1165	79.9932	97	91.7032	10.1566
time (min)	PfDTD 5 µM_1	PfDTD 5 µM_2	PfDTD 5 µM_3	avg	sd					time (min)	PfDTD 5 µM_1	PfDTD 5 µM_2	PfDTD 5 µM_3	avg	sd
0	100	100	100	100	0					0	100	100	100	100	0
1	103.75	93.39	92.17	96.4367	6.36284					1	93	96.1154	98.1674	95.7609	2.60187
2	102.7	95.29	94.84	97.61	4.41381					2	100	92.8782	98.6627	97.1803	3.78527
3	101.71	96.46	93.51	97.2267	4.15341					3	101	89.9549	98.0931	96.3493	5.72532
4	102.39	97.12	94.57	98.0267	3.98806					4	100	92.682	100.669	97.7835	4.43072
5	102.8	96.73	94.47	98	4.30777					5	95	95.2717	100.297	96.8563	2.98298
time (min)	EcDTD 5 µM_1	EcDTD 5 µM_2	EcDTD 5 µM_3	avg	sd					time (min)	EcDTD 5 µM_1	EcDTD 5 µM_2	EcDTD 5 µM_3	avg	sd
0	100	100	100	100	0					0	100	100	100	100	0
1	109.742	93.3432	93.2845	98.79	9.48497					1	105.212	98.0736	101.734	101.673	3.56961
2	114.464	85.1824	92.1967	97.2811	15.2886					2	101.331	100.488	100.471	100.763	0.492046
3	111.859	98.8905	95.0816	101.944	8.7955					3	107.31	101.634	101.238	103.394	3.39739
4	112.619	98.6933	97.4935	102.935	8.40763					4	96.2319	102.365	103.764	100.787	4.00646
5	109.634	97.3866	96.926	101.315	7.20749					5	88.3574	100	104.656	97.6711	8.39507

## Sheet: S2_Fig
L-Ala-tRNA(Ala) deacylation
time (min)	buffer_1	buffer_2	buffer_3	avg	sd
0	100	100	100	100	0
1	94.8089	102.594	98.988	98.7969	3.89588
2	92.7181	102.821	95.1424	96.8939	5.27436
3	92.6316	103.489	96.7182	97.6128	5.48349
4	90.6849	102.958	95.5327	96.3918	6.18131
5	88.695	101.623	92.8582	94.392	6.59904
time (min)	PfDTD 50 nM_1	PfDTD 50 nM_2	PfDTD 50 nM_3	avg	sd
0	100	100	100	100	0
1	76.6373	78.0549	85.5829	80.0917	4.80808
2	70.999	64.6942	73.189	69.6274	4.41034
3	62.0356	52.0843	64.4711	59.5303	6.56246
4	59.8815	47.6689	62.1868	56.5791	7.802
5	53.6938	44.1964	55.0185	50.9696	5.90299
time (min)	EcDTD 5 µM_1	EcDTD 5 µM_2	EcDTD 5 µM_3	avg	sd
0	100	100	100	100	0
1	83.4596	83.7842	83.8789	83.7076	0.219908
2	72.6233	73.8754	74.4196	73.6394	0.921121
3	64.2912	68.1404	67.8298	66.7538	2.1383
4	63.1473	64.0903	59.9567	62.3981	2.16622
5	51.6618	53.4086	53.1795	52.75	0.949326
time (min)	PfDTD 5 µM_1	PfDTD 5 µM_2	PfDTD 5 µM_3	avg	sd
0	100	100	100	100	0
1	19.9856	12.28	12.41	14.8919	4.41177
2	7.62797	10.31	10.67	9.53599	1.66217
3	4.19	8.74	8.94	7.29	2.68654
4	3.18673	9.95	12.56	8.56558	4.83756
5	2.46575	10.17	8.56	7.06525	4.06381

## Sheet: S4_Fig
Atomic B-factor of ligand atoms
	N1	C2	N3	C4	C5	C6	N6	N7	C8	N9	C1'	C2'	O2'	C3'	C4'	C5'	O4'	O5'	N8	C	O	CA	N
Chain A	73.01	67.7	69.16	72.06	71.3	72.45	71.92	74.38	72.92	77.61	79.72	78.12	69.98	84.53	80.86	79.94	80.51	79.61	89.89	91.16	83.33	92.32	91.13
Chain B	70.1	70.17	71.37	73.1	70.26	70.51	65.82	69.42	70.5	73.52	80.8	81.53	78.79	84.23	86.61	88.2	86.44	90.69	84.71	85.43	84.38	88.59	88.23
Chain C	64.39	63.76	61.79	61.52	62.19	56.98	50.12	62.92	65.75	66.09	67.17	66.15	64.01	68.12	68.43	73.11	65.97	74.73	68.94	71.24	65.63	74.92	75.39
Chain D	51.79	59.61	56.26	57.76	53.08	54.56	53.9	53.06	54.06	57.68	58.45	56.27	55.01	59.84	61.26	63.25	58.67	64.59	63.7	66.38	57.1	70.27	72.74
Chain E	75.18	82.15	82.92	79.67	76.84	71.75	64.56	76.71	77.39	81.66	83.53	84.6	84.2	85.44	83.63	83.66	81.19	78.56	86.07	79.95	76.01	75.82	73.41
Chain F	67.33	68.04	68.57	69.81	70.51	70.1	69.31	69.05	65.42	65.56	69.36	72.15	69.76	73.64	73.27	75.78	67.65	79.96	75.57	79.31	73.69	78.46	78.04
Chain G	48.23	51.68	49.49	48.69	50.66	51.27	55.09	50.8	49.14	49.96	52.92	57.21	52.32	59.34	58.52	60.42	58.2	62.89	57.13	60.86	61.81	67.18	65.46
Chain H	65.82	64.42	65.75	65.66	64.1	63.56	55.65	62.24	64.9	65.05	77.09	80.12	78.51	85.66	86.23	87.47	80.78	85.6	87.92	88.85	78.76	95.28	98.45
	N1	C2	N3	C4	C5	C6	N6	N7	C8	N9	C1'	C2'	O2'	C3'	C4'	C5'	O4'	O5'	N8	C	O	CA	N
avg	64.4813	65.9412	65.6637	66.0337	64.8675	63.8975	60.7963	64.8225	65.01	67.1412	71.13	72.0187	69.0725	75.1	74.8513	76.4787	72.4262	77.0787	76.7412	77.8975	72.5888	80.355	80.3563
sd	9.66481	8.77207	10.1139	9.82874	9.21327	8.54911	8.07298	9.38801	9.39954	10.3769	11.1341	11.0414	11.4497	11.4817	11.1872	10.464	11.1127	9.54379	12.3363	10.8631	10.0706	10.4384	11.1075

## Sheet: S5_Fig
S5b_Fig
Gly-tRNA(Gly) deacylation
time (min)	buffer_1	buffer_2	buffer_3	avg	sd
0	100	100	100	100	0
1	104.579	101.766	95.6439	100.663	4.56871
2	101.489	101.202	95.5999	99.4303	3.32039
3	93.5351	101.94	92.8425	96.1059	5.0644
4	83.6159	100.521	93.1211	92.4194	8.47447
5	87.2128	100.55	92.0798	93.2809	6.74932
time (min)	EcDTD wild type_1	EcDTD wild type_2	EcDTD wild type_3	avg	sd				time (min)	PfDTD wild type_1	PfDTD wild type_2	PfDTD wild type_3	avg	sd
0	100	100	100	100	0				0	100	100	100	100	0
1	25.5578	28.403	46.9973	33.6527	11.644				1	11.6026	12.2958	27.23	17.0428	8.8292
2	11.4697	19.6636	21.0743	17.4025	5.18621				2	9.86962	11.5531	25.96	15.7942	8.84397
3	13.0924	11.5567	18.0003	14.2165	3.36567				3	16.2568	8.59878	14.8	13.2185	4.06659
4	11.6725	27.0375	7.79591	15.502	10.1764				4	10.2822	9.17643	14.29	11.2496	2.69053
5	6.41711	21.8341	11.9791	13.4101	7.80749				5	8.6813	8.6978	16.48	11.2864	4.49782
time (min)	EcDTD A102F_1	EcDTD A102F_2	EcDTD A102F_3	avg	sd				time (min)	PfDTD A112F_1	PfDTD A112F_2	PfDTD A112F_3	avg	sd
0	100	100	100	100	0				0	100	100	100	100	0
1	92.9006	96.6796	91.3024	93.6275	2.76131				1	99.539	88.9083	95.3859	94.6111	5.35757
2	86.5757	99.0082	90.6718	92.0852	6.33563				2	95.1318	92.9805	94.0635	94.0586	1.07568
3	89.4708	94.4516	88.105	90.6758	3.3405				3	93.7857	81.0648	85.0654	86.6386	6.50475
4	86.7417	92.6261	87.1957	88.8545	3.27422				4	87.9956	82.2691	85.5254	85.2633	2.87224
5	88.3459	89.8519	87.3277	88.5085	1.26997				5	89.5999	72.6826	75.4348	79.2391	9.07759
time (min)	EcDTD F125A_1	EcDTD F125A_2	EcDTD F125A_3	avg	sd				time (min)	PfDTD F137A_1	PfDTD F137A_2	PfDTD F137A_3	avg	sd
0	100	100	100	100	0				0	100	100	100	100	0
1	97.4519	93.6638	92.9304	94.682	2.42663				1	92.8637	99.0334	94.2164	95.3712	3.2429
2	98.4653	90.4957	95.3874	94.7828	4.01904				2	95.8141	93.5034	80.5736	89.9637	8.21374
3	98.5377	88.2077	94.1061	93.6172	5.18234				3	94.7815	96.5932	93.5668	94.9805	1.52302
4	101.332	89.205	91.8903	94.1424	6.36945				4	92.6793	90.2551	81.144	88.0262	6.0821
5	97.4229	85.0543	90.6241	91.0337	6.19449				5	90.78	73.1897	72.2073	78.7256	10.4509

## Sheet: S6_Fig
S6b_Fig
Growth of E. coli BL21(DE3) in LB broth measured by OD600
pET-21(b) empty vector_uninduced
Time (hr)	EV_1	EV_2	EV_3	avg	sd
0	0	0	0	0	0
3	0.48	0.28	0.27	0.343333	0.118462
6	1.71	2.21	2.08	2	0.259422
9	2.01	2.81	2.67	2.49667	0.427239
pET-21(b) empty vector_induced
Time (hr)	EV_1	EV_2	EV_3	avg	sd
0	0	0	0	0	0
3	0.41	0.16	0.23	0.266667	0.12897
6	1.01	0.98	1.01	1	0.0173205
9	1.47	2.23	2.21	1.97	0.433128
PfDTD_uninduced
Time (hr)	PfDTD_1	PfDTD_2	PfDTD_3	avg	sd
0	0	0	0	0	0
3	0.22	0.22	0.21	0.216667	0.0057735
6	1.52	1.43	2.03	1.66	0.323574
9	1.72	1.71	2.6	2.01	0.510979
PfDTD_induced
Time (hr)	PfDTD_1	PfDTD_2	PfDTD_3	avg	sd
0	0	0	0	0	0
3	0.02	0.03	0.03	0.0266667	0.0057735
6	0.04	0.12	0.04	0.0666667	0.046188
9	0.83	1.17	1.21	1.07	0.208806
